# Supplementary material for: Comparison of the Effects of Recombinant and Native Prolactin on the Proliferation and Apoptosis of Goose Granulosa Cells
Source: Int J Mol Sci. 2023 Nov 15;24(22):16376. doi: 10.3390/ijms242216376 (PMC10671185; doi:10.3390/ijms242216376)
Supplement: Supplementary file 1 [file ijms-24-16376-s001.zip]

Archive with 1 entries (1 files):
- ijms-2683907-supplementary.pdf
